# Supplementary material for: Using an Administrative and Clinical Database to Determine the Early Spread of COVID-19 at the US Department of Veterans Affairs during the Beginning of the 2019–2020 Flu Season: A Retrospective Longitudinal Study
Source: Viruses. 2022 Jan 20;14(2):200. doi: 10.3390/v14020200 (PMC8879908; doi:10.3390/v14020200)
Supplement: Supplementary file 1 [file viruses-14-00200-s001.zip]

Archive with 1 entries (1 files):
- viruses-1530778-supplementary.pdf
